# Supplementary material for: Detection of Tobacco Bacterial Wilt Caused by Ralstonia solanacearum by Combining Polymerase Chain Reaction with an α-Hemolysin Nanopore
Source: Nanomaterials (Basel). 2023 Jan 13;13(2):332. doi: 10.3390/nano13020332 (PMC9863824; doi:10.3390/nano13020332)
Supplement: Supplementary file 1 [file nanomaterials-13-00332-s001.zip]

Archive with 1 entries (1 files):
- nanomaterials-2064503-supplementary.pdf
